# Supplementary material for: Validity of Measured vs. Self-Reported Weight and Height and Practical Considerations for Enhancing Reliability in Clinical and Epidemiological Studies: A Systematic Review
Source: Nutrients. 2024 May 30;16(11):1704. doi: 10.3390/nu16111704 (PMC11175070; doi:10.3390/nu16111704)
Supplement: Supplementary file 1 [file nutrients-16-01704-s001.zip]

Archive with 1 entries (1 files):
- nutrients-3000451-supplementary.pdf
